# Supplementary material for: Hexagonal Boron Nitride as Filler for Silica-Based Elastomer Nanocomposites
Source: Nanomaterials (Basel). 2023 Dec 21;14(1):30. doi: 10.3390/nano14010030 (PMC10780802; doi:10.3390/nano14010030)
Supplement: Supplementary file 1 [file nanomaterials-14-00030-s001.zip]

Archive with 1 entries (1 files):
- nanomaterials-2640377-supplementary.pdf
